# Supplementary material for: HMGB1 couples LEF1 to regulate B cell immunity
Source: JCI Insight. 2025 Sep 23;10(18):e187002. doi: 10.1172/jci.insight.187002 (PMC12487846; doi:10.1172/jci.insight.187002)
Supplement: Supporting data values [file jciinsight-10-187002-s190.xlsx]

## Sheet: Fig1C
	WT								cKO
Fr.A	1.5	0.33	0.36	0.39	0.38	0.72	0.48	0.93	0.91	0.44	0.32	0.35	0.6	0.7	0.53	0.4
Fr.B	0.56	0.48	0.36	0.27	0.93	0.88	0.36	0.39	0.22	0.7	0.48	0.54	0.75	0.72	0.3	0.21
Fr.C	0.5	0.57	0.62	0.23	0.56	2.25	0.11	0.14	0.086	1.14	0.5	0.41	0.42	1.85	0.11	0.057
Fr.D	10.3	3.31	2.62	3.55	6.65	6.67	2.59	4.6	1.93	5.19	3.89	3.43	6.1	5.81	2.58	3.7
Fr.E	2.66	1.27	0.73	2.53	5.13	5.01	0.62	3.52	0.82	1.65	1.38	1.88	4.53	4.12	0.57	2.71
Fr.F	0.82	1.55	1.01	2	2.11	7.37	6.01	3.52	2.97	1.82	1.53	1.22	2.11	4.28	5.15	1.09

## Sheet: Fig1D
	WT								cKO
Fr.A	3.57	0.627	0.738	0.975	1.14	3.168	0.52128	4.77276	1.82	1.386	0.704	0.91	2.64	1.232	0.6307	1.6928
Fr.B	1.3328	0.912	0.738	0.675	2.79	3.872	0.39096	2.00148	0.44	2.205	1.056	1.404	3.3	1.2672	0.357	0.88872
Fr.C	1.19	1.083	1.271	0.575	1.68	9.9	0.11946	0.71848	0.172	3.591	1.1	1.066	1.848	3.256	0.1309	0.241224
Fr.D	24.514	6.289	5.371	8.875	19.95	29.348	2.81274	23.6072	3.86	16.3485	8.558	8.918	26.84	10.2256	3.0702	15.6584
Fr.E	6.3308	2.413	1.4965	6.325	15.39	22.044	0.67332	18.0646	1.64	5.1975	3.036	4.888	19.932	7.2512	0.6783	11.4687
Fr.F	1.9516	2.945	2.0705	5	6.33	32.428	6.52686	18.0646	5.94	5.733	3.366	3.172	9.284	7.5328	6.1285	4.61288

## Sheet: Fig1E
	WT						cKO
Fr.A	66.2	333	346	542	603	290	54.8	351	409	553	698	153
Fr.B	154	1242	1134	1277	1657	621	188	1088	1421	1815	1466	551
Fr.C	162	1161	835	1581	1851	1189	149	1417	1012	1638	1880	1079
Fr.D	80.9	406	457	973	924	626	75.2	457	439	996	1040	539
Fr.E	40	82.7	119	478	540	250	33.1	180	102	521	690	186
Fr.F	38.9	117	119	307	272	69.3	27.8	141	149	276	318	32.3

## Sheet: Fig1G
	WT									cKO
% splenic B cell	38.9	41	41.8	51.7	45.2	54	48.4	51.5	59.9	33.9	37.9	40.7	54.6	45.8	49.6	52.1	39.4	48.7
Cell number (x105)	50.9292	113.16	168.74	105.4	176	153.76	136.62	113.4	115.596	47.8764	53.2	58.566	138.18	173.568	176.22	143.895	54.39	111.552

## Sheet: Fig1H
	WT									cKO
% splenic B cell	36.1	26.6	28.8	17.6	24.9	21.1	18.2	13.2	14.5	31.7	26.1	26.8	16.9	23.4	22.1	21.4	29.1	18.6
Cell number (x105)	47.1624	73.232	116.112	35.904	97.2	60.016	51.129	51.06	28.054	44.7876	36.708	38.5446	42.723	88.6824	78.54	59.148	40.33	42.4296

## Sheet: Fig1I
	WT									cKO
% splenic B cell	11.1	17.6	9.6	15.4	14.1	13.2	9.31	15.5	20.4	14.2	20.4	14.8	12.7	16.3	17.4	8.47	18.1	27.7
Cell number (x105)	14.5512	48.392	38.704	31.28	54.8	37.51	26.22	34.14	39.4784	20.0178	28.6216	21.2018	32.148	62.1048	61.842	23.4525	24.975	63.3456

## Sheet: Fig1K
	WT									cKO
% splenic B cell	4.24	6.22	5.64	5.21	3.47	5.97	9.3	5.12	5.35	29.2	16.8	11.8	9.57	7.16	11.6	17.7	8.48	14
Cell number (x105)	5.5212	17.112	22.774	10.608	13.5	19.158	26.151	11.28	10.3428	41.2236	15.2152	16.8888	24.252	27.2104	44.748	49.131	11.692	32.1376

## Sheet: Fig1N
	WT									cKO
% splenic B cell	0.19	0.4	0.32	0.51	0.23	0.19	0.53	0.58		0.5	0.47	0.91	0.55	0.38	0.19	0.42	0.5
Cell number (x105)	0.3612	1.288	1.416	1.224	0.75	0.682	1.932	1.62		0.9504	0.9044	1.0442	1.269	1.2656	0.66	1.6695	0.518

## Sheet: Fig1P
	WT	cKO
% B1a cells	47.2	19.1
	48	23.8
	51.7	28.5
	32.6	16.1
	25.6	15.2
	WT	cKO
B1a cell number (x105)	83.47	32.94
	136.945	52.64
	115.14	71.68
	75.48	17.155
	43.2	44.65

## Sheet: Fig1Q
	WT	cKO
% B1b cells	33	48.2
	17.5	28.4
	17.9	22.6
	32.1	42.7
	47.4	63.8
	WT	cKO
B1b cell number (x105)	58.31	83.16
	49.715	62.745
	39.9	56.84
	74	45.355
	59.4	128.31

[truncated: 98 more sheets: Fig2B, Fig2E, Fig2H, Fig2I, Fig2K, Fig3C, Fig3D, Fig3G, Fig3I, Fig3J, Fig4B, Fig4C, Fig4D, Fig4F, Fig4G, Fig4H, Fig4J, Fig4K, Fig4L, Fig5B …]
